# Supplementary material for: RcbHLH59-RcPRs module enhances salinity stress tolerance by balancing Na+/K+ through callose deposition in rose (Rosa chinensis)
Source: Hortic Res. 2022 Dec 30;10(3):uhac291. doi: 10.1093/hr/uhac291 (PMC10018784; doi:10.1093/hr/uhac291)
Supplement: Web_Material_uhac291 [file web_material_uhac291.zip]

Archive with 1 entries (1 files):
- Supplementary results-1209.docx
